# Supplementary material for: Presenting symptoms of leprosy at diagnosis: Clinical evidence from a cross-sectional, population-based study
Source: PLoS Negl Trop Dis. 2021 Nov 23;15(11):e0009913. doi: 10.1371/journal.pntd.0009913 (PMC8610243; doi:10.1371/journal.pntd.0009913)
Supplement: S1 Table — (XLSX) [file pntd.0009913.s001.xlsx]

## Sheet: S1 Table
S1 Table: Odds ratios of MB of leprosy disease by presenting symptoms.
	P value	Relative Risk	95% CI	Odds ratio	95%CI	Sensitivity	Specificity	PPV	NPV	LR	95% CI
Eyebrows hair loss	<0.0001*	22.35	14.67 to 34.33	499.5	132.6 to 929.6	0.9572	0.9572	0.9572	0.9572	22.35	0.9348 to 0.9721
Erythema	<0.0001*	1.854	1.668 to 2.066	3.438	2.799 to 4.221	0.6496	0.6496	0.6496	0.6496	1.854	0.6160 to 0.6819
Tubercle	<0.0001*	109.5	43.02 to 281.2	11990	2980 to 39608	0.991	0.991	0.991	0.991	109.5	0.9770 to 0.9965
Plaque	<0.0001*	2.063	1.697 to 2.530	4.254	2.910 to 6.232	0.6735	0.6735	0.6735	0.6735	2.063	0.6125 to 0.7291
Infiltration	<0.0001*	10.58	6.291 to 18.29	112	47.39 to 258.6	0.9137	0.9137	0.9137	0.9137	10.58	0.8552 to 0.9499
Light-colored spot	<0.0001*	0.5926	0.4535 to 0.7640	0.3512	0.2103 to 0.5893	0.3721	0.3721	0.3721	0.3721	0.5926	0.2935 to 0.4581
Blisters	<0.0001*	2.147	1.599 to 2.946	4.61	2.583 to 8.295	0.6822	0.6822	0.6822	0.6822	2.147	0.5890 to 0.7628
Numbness	<0.0001*	1.275	1.157 to 1.406	1.625	1.337 to 1.969	0.5604	0.5604	0.5604	0.5604	1.275	0.5264 to 0.5938
No pain nor pruritus skin lesion	<0.0001*	1.679	1.497 to 1.888	2.819	2.246 to 3.534	0.6267	0.6267	0.6267	0.6267	1.679	0.5889 to 0.6630
Formic sensation	<0.0001*	3.5	2.433 to 5.196	12.25	6.079 to 22.98	0.7778	0.7778	0.7778	0.7778	3.5	0.6864 to 0.8484
Pruritus	<0.0001*	3.667	2.263 to 6.277	13.44	5.210 to 31.27	0.7857	0.7857	0.7857	0.7857	3.667	0.6618 to 0.8729
Sensory disturbance	<0.0001*	2.5	1.599 to 4.110	6.25	2.479 to 14.82	0.7143	0.7143	0.7143	0.7143	2.5	0.5759 to 0.8215
Redness and/or swelling	<0.0001*	14.12	9.023 to 22.42	199.3	97.43 to 392.9	0.9339	0.9339	0.9339	0.9339	14.12	0.8966 to 0.9583
Fever	<0.0001*	26	5.255 to 146.8	676	41.30 to 6904	0.963	0.963	0.963	0.963	26	0.8172 to 0.9981
Erythema nodosum	<0.0001*	Infinity	2.000 to Infinity	Infinity	26.74 to Infinity	1	1	1	1	/	0.7719 to 1.000
Finger contracture	<0.0001*	0.2674	0.1817 to 0.3823	0.07153	0.03713 to 0.1387	0.211	0.211	0.211	0.211	0.2674	0.1449 to 0.2968
Muscle atrophy*	<0.0001*	0.2679	0.1657 to 0.4143	0.07175	0.03354 to 0.1663	0.2113	0.2113	0.2113	0.2113	0.2679	0.1324 to 0.3197
Shortening of fingers and/or toes	<0.0001*	0.125	0.03464 to 0.3773	0.01563	0.002771 to 0.1182	0.1111	0.1111	0.1111	0.1111	0.125	0.01974 to 0.3280
Facial features	0.0028*	2.833	1.467 to 6.072	8.028	2.001 to 28.64	0.7391	0.7391	0.7391	0.7391	2.833	0.5353 to 0.8745
*P<0.05.PPV:Positive Predictive Value,NPV: Negative Predictive Value,LR:Likelihood Ratio.
