# Supplementary material for: Presenting symptoms of leprosy at diagnosis: Clinical evidence from a cross-sectional, population-based study
Source: PLoS Negl Trop Dis. 2021 Nov 23;15(11):e0009913. doi: 10.1371/journal.pntd.0009913 (PMC8610243; doi:10.1371/journal.pntd.0009913)
Supplement: S2 Table — (XLSX) [file pntd.0009913.s002.xlsx]

## Sheet: S2 Table
S2 Table: Odds ratios of early diagnosis of leprosy disease by presenting symptoms.
	P value	Relative Risk	95% CI	Odds ratio	95% CI	Sensitivity	Specificity	PPV	NPV	LR	95% CI
Weak	0.0007*	0.2941	0.1279 to 0.6000	0.08651	0.02419 to 0.3342	0.2273	0.2273	0.2273	0.2273	0.2941	0.1012 to 0.4344
Eyebrows hair loss	<0.0001*	1.475	1.287 to 1.695	2.174	1.656 to 2.844	0.5959	0.5959	0.5959	0.5959	1.475	0.5493 to 0.6408
Erythema	<0.0001*	2.403	2.140 to 2.706	5.772	4.647 to 7.172	0.7061	0.7061	0.7061	0.7061	2.403	0.6733 to 0.7369
Tubercle	<0.0001*	1.903	1.643 to 2.215	3.621	2.729 to 4.792	0.6555	0.6555	0.6555	0.6555	1.903	0.6087 to 0.6995
Plaque	<0.0001*	2.013	1.646 to 2.487	4.054	2.747 to 5.985	0.6681	0.6681	0.6681	0.6681	2.013	0.6044 to 0.7263
Infiltration	<0.0001*	2.22	1.696 to 2.958	4.926	2.954 to 8.251	0.6894	0.6894	0.6894	0.6894	2.22	0.6060 to 0.7620
Light-colored spot	<0.0001*	1.739	1.343 to 2.285	3.025	1.833 to 4.948	0.6349	0.6349	0.6349	0.6349	1.739	0.5480 to 0.7138
Neither pain nor pruritus skin lesion	<0.0001*	2.614	2.290 to 2.996	6.831	5.342 to 8.691	0.7233	0.7233	0.7233	0.7233	2.614	0.6872 to 0.7566
Formic sensation	<0.0001*	1.906	1.404 to 2.645	3.634	1.998 to 6.584	0.6559	0.6559	0.6559	0.6559	1.906	0.5549 to 0.7445
Pruritus	0.0063*	1.789	1.204 to 2.749	3.202	1.456 to 6.938	0.6415	0.6415	0.6415	0.6415	1.789	0.5069 to 0.7570
Redness and/or swelling	<0.0001*	1.541	1.286 to 1.858	2.374	1.649 to 3.400	0.6064	0.6064	0.6064	0.6064	1.541	0.5446 to 0.6650
Erythema nodosum	0.0169*	3.333	1.365 to 9.690	11.11	1.825 to 52.59	0.7692	0.7692	0.7692	0.7692	3.333	0.4974 to 0.9182
Finger contracture	<0.0001*	0.04808	0.02068 to 0.1080	0.002311	0.0006476 to 0.008408	0.04587	0.04587	0.04587	0.04587	0.04808	0.01975 to 0.1029
Ulcer	<0.0001*	0.3514	0.2446 to 0.4905	0.1234	0.06743 to 0.2332	0.26	0.26	0.26	0.26	0.3514	0.1840 to 0.3537
Muscle atrophy*	<0.0001*	0.3396	0.2194 to 0.5051	0.1153	0.05637 to 0.2467	0.2535	0.2535	0.2535	0.2535	0.3396	0.1668 to 0.3655
Motor dysfunction	<0.0001*	0.125	0.03464 to 0.3773	0.01563	0.002771 to 0.1182	0.1111	0.1111	0.1111	0.1111	0.125	0.01974 to 0.3280
Shortening of fingers and/or toes	0.0001*	0.09091	0.01614 to 0.3953	0.008264	0.0007367 to 0.1303	0.08333	0.08333	0.08333	0.08333	0.09091	0.004274 to 0.3539
Claw hand and/or foot	0.0079*	0	0.000 to 0.4345	0	0.000 to 0.2154	0	0	0	0	0	0.000 to 0.4345
Facial features	<0.0001*	0.2105	0.08324 to 0.4670	0.04432	0.01063 to 0.1978	0.1739	0.1739	0.1739	0.1739	0.2105	0.06979 to 0.3714
*P<0.05.PPV:Positive Predictive Value,NPV: Negative Predictive Value,LR:Likelihood Ratio.
